# Supplementary material for: Early Neuroprotective Effects of Bovine Lactoferrin Associated with Hypothermia after Neonatal Brain Hypoxia-Ischemia in Rats
Source: Int J Mol Sci. 2023 Oct 25;24(21):15583. doi: 10.3390/ijms242115583 (PMC10650654; doi:10.3390/ijms242115583)
Supplement: Supplementary file 1 [file ijms-24-15583-s001.zip]

Archive with 1 entries (1 files):
- ijms-2653172-supplementary.pdf
